# Supplementary material for: Laparoscopic versus Open Ovariectomy in Bitches: Changes in Cardiorespiratory Values, Blood Parameters, and Sevoflurane Requirements Associated with the Surgical Technique
Source: Animals (Basel). 2022 Jun 2;12(11):1438. doi: 10.3390/ani12111438 (PMC9179476; doi:10.3390/ani12111438)
Supplement: Supplementary file 1 [file animals-12-01438-s001.zip]

Archive with 1 entries (1 files):
- animals-1738557-supplementary.pdf
